# Supplementary material for: An adaptive prosthetic socket for people with transtibial amputation
Source: Sci Rep. 2024 May 15;14:11168. doi: 10.1038/s41598-024-61234-9 (PMC11096356; doi:10.1038/s41598-024-61234-9)
Supplement: Supplementary file 3 — Supplementary Information 2. [file 41598_2024_61234_MOESM3_ESM.xls]

## Sheet: Table.2
Table 2. Prosthesis Day Duration by Mode (hours)
Partic.	Manual	Locked	Auto
P1	4.7	7.2	5.9
P2	13.5	11.6	9.5
P3	15.8	15.6	-
P4	14.7	12.3	12.2
P5	12.7	14.3	2.3
P6	7.9	13.3	-
P7	14.5	15.3	16.8
P8	15.1	14.8	15.1
P9	16.8	16.4	17.5
P10	11.1	12.5	9.5
P11	2.1	7.5	2.8
P12	11	-	14.7

## Sheet: Fig.3a
Fig. 3a. Step Count per Prosthesis Day for Each Mode
Participant / Mode	Max	Min	Q1	Q3	Median
P1 / Manual	1371	123	188.5	1002	709
P1 / Locked	1484	0	205	1419	514.5
P1 / Auto	1932	72	356.25	1134.25	932
P2 / Manual	3075	1063	1397	2126.75	1444
P2 / Locked	3453	843	1007	2391	1172
P2/ Auto	2311	455	1082.5	1810	1564
P3 / Manual	1098	369	378.75	925.5	408
P3 / Locked	2416	221	600.5	1968.75	1465
P4 / Manual	2094	693	1435	1956	1663
P4 / Locked	2649	643	1263	2310.75	1865
P4 / Auto	1780	401	881	1560	1150.5
P5 / Manual	335	37	95	294.5	107
P5 / Locked	1590	240	303	961.5	416
P5 / Auto	802	85	101.5	475	133
P6 / Manual	595	308	332.25	547.5	405
P6 / Locked	1448	484	545.75	1391.75	845
P7 / Manual	5878	1690	2507.5	4746.5	2955
P7 / Locked	6891	1646	1794.5	5845.75	2645
P7 / Auto	7730	2020	2521.5	6770.75	3360
P8 / Manual	999	410	619.75	899.25	678
P8 / Locked	877	563	566.5	809	704.5
P8 / Auto	873	337	528.5	799	680.5
P9 / Manual	429	97	195.75	329.5	256
P9 / Locked	363	155	195	273	236.5
P9 / Auto	417	193	236	316	273
P10 / Manual	4429	630	1108	3454.5	1353
P10 / Locked	2671	475	651	2248.5	1453.5
P10 / Auto	3873	180	564.5	3679.5	2261.5
P11 / Manual	858	103	241	749.25	428
P11 / Locked	675	145	312.5	621	483
P11 / Auto	583	92	170.75	544.5	300
P12 / Manual	1082	570	686	1082	893.5
P12 / Auto	2379	805	1105	1954	1364.5

## Sheet: Fig.3b
Fig. 3b. Percentage of Total Prosthesis Day Time at Each Panel Position (Range of Each Position is 1.00 mm)
	Panel Position Ranges (e.g., -2mm= from -2.5mm to -1.6mm)
Participant / Mode	-5	-4	-3	-2	-1	0	1	2	3	4	5
P1 / Manual	4.86395	13.7899	6.96279	14.5306	14.9541	5.81365	17.4756	2.7146	0.194662	18.7002	0
P1 / Auto	0	0	0.087884	4.185	1.17473	5.98309	25.7702	62.6221	0.0757963	0.101253	0
P2 / Manual	0	0	0	2.87043	62.7574	26.8729	0.0677746	0.0134519	0.0137672	7.40431	0
P2 / Auto	1.54446	0.557569	2.6123	7.54727	16.2028	36.41	35.1256	0	0	0	0
P3 / Manual	0	0	0	0	0	56.7793	16.496	14.5474	0.00520807	12.172	0
P4 / Manual	0	0	10.5538	32.4596	25.9621	31.0149	0.00211518	0.00274542	0.00193388	0.00284039	0
P4 / Auto	19.8786	17.2947	16.3473	16.3886	16.3201	9.90601	3.85423	0.00295331	0.00315699	0.00427721	0
P5 / Manual	19.2173	39.6806	34.5275	0	6.56786	0.00662431	0	0	0	0	0
P5 / Auto	49.7958	14.0277	9.09008	8.64974	5.46836	12.8267	0.141626	0	0	0	0
P6 / Manual	0	0	0	0	91.5922	8.40778	0	0	0	0	0
P7 / Manual	0	0	42.4433	33.2361	16.2425	0.122746	7.94633	0.00314584	0.00342788	0.00239373	0
P7 / Auto	2.40124	4.8148	3.96344	6.98536	2.97292	26.9199	22.8519	12.63	16.4604	0	0
P8 / Manual	0	6.54149	50.8736	20.4581	2.86101	7.10083	0.0373902	0.415169	2.43824	9.27413	0
P8 / Auto	0.00361502	1.21847	0.231648	4.21854	7.19573	29.3375	28.3367	20.3122	0.487275	8.65824	0
P9 / Manual	0.167878	6.77443	0.00675569	5.88042	14.2518	35.0674	23.7286	7.26775	0.70685	6.14813	0
P9 / Auto	1.74373	1.29312	5.54563	4.746	3.04201	18.7304	57.4916	0.393337	0.0139213	7.00024	0
P10 / Manual	0.0392749	0.00173961	14.4253	18.3243	10.6144	30.9063	14.0471	0.179084	6.09851	5.36394	0
P10 / Auto	3.27725	2.54868	6.6296	3.23543	11.3168	29.666	18.6392	22.631	0.0216756	2.03435	0
P11 / Manul	57.2906	5.76056	10.3641	4.22587	5.96937	2.1086	0.0989183	0.386182	0.0624318	13.7333	0
P11 / Auto	10.2188	8.01856	13.5096	14.3845	12.5536	24.8126	9.38117	2.38399	1.268	3.46911	0
P12 / Manual	27.1211	1.83068	22.4598	38.6463	8.55796	0.287913	0.00250869	0.00684436	0.00396755	1.08295	0
P12 / Auto	7.6574	9.40826	6.48823	9.41244	11.6922	31.3273	23.9417	0.0108149	0.0100163	0.0516015	0

## Sheet: Fig.4
Fig. 4. Walk Bout and Doff Durations (in hours)
Participant / Activity	Manual	Locked	Auto
P1 / Walk	0.378388	0.373026	0.448184
P1 / Doff	0.180874	0.0438861	0.00348069
P2 / Walk	0.650582	0.552152	0.615261
P2 / Doff	7.33261	6.6341	3.4013
P3 / Walk	0.274182	0.618448
P3 / Doff	3.91948	1.42992
P4 / Walk	0.910982	0.961765	0.607451
P4 / Doff	0	0.00048177	0
P5 / Walk	0.080108	0.301436	0.0704467
P5 / Doff	3.61522	4.19081	0.496791
P6 / Walk	0.153977	0.34625
P6 / Doff	0.169853	0.0157499
P7 / Walk	1.26978	1.36193	1.50073
P7 / Doff	0.197218	0.177033	0
P8 / Walk	0.40623	0.40987	0.367424
P8 / Doff	2.38738	1.78022	1.21486
P9 / Walk	0.163402	0.150789	0.167872
P9 / Doff	0.0196466	0.0516288	0
P10 / Walk	0.640583	0.651155	0.814227
P10 / Doff	0	0.00625835	0
P11 / Walk	0.185141	0.206205	0.14083
P11 / Doff	0.0707437	0.0771913	0.122032
P12 / Walk	0.469605		0.720216
P12 / Doff	0		0

## Sheet: Fig.5a
Fig. 5a. Percentage of Total Bout Time in Auto Mode that the Controller was On
Partic.	Total Time Controller On
P1	0.460998
P2	0.629789
P4	0.70516
P5	0.995
P7	0.827564
P8	0.735318
P9	0.476878
P10	0.666055
P11	0.637007
P12	0.664316

## Sheet: Fig. 5b
Fig. 5b. Percentage of Bouts for Each of the Three Reasons Panel Adjustment was Temporarily Stopped
The medians of the total time in each reason were calculated
Reason for Stop	Max	Min	Q1	Q3	Median
Loosen Limit	0.7371	0.4166	0.5314	0.6386	0.5723
Tighten Limit	0.4894	0.1532	0.2833	0.4552	0.3894
Toggled Off	0.1457	0	0	0.11	0.0303

## Sheet: Fig.5c
Fig. 5c. Quotient of the Sum of the Number of Convergent and Assistive Bouts Divided by the Number of Divergent Bouts
Participant / Mode	(Convergent + Divergent) / Assistive
P1 / Locked	1.48484
P1 / Auto	2.20173
P2 / Locked	3.33319
P2 / Auto	3.21367
P4 / Locked	1.12086
P4 / Auto	1.35035
P5 / Locked	1.55355
P5 / Auto	0.852735
P7 / Locked	1.71387
P7 / Auto	2.074
P8 / Locked	1.47838
P8 / Auto	2.63191
P9 / Locked	0.690782
P9 / Auto	0.767664
P10 / Locked	1.34071
P10 / Auto	2.12509
P11 / Locked	1.02808
P11 / Auto	1.1479

## Sheet: Fig.6a
Fig. 6a. SCS Scores Collected during Take-Home Use
Partic.	MAN min	MAN mn	MAN max	LKD min	LKD mn	LKD max	AUTO min	AUTO mn	AUTO max
P1	8	8	8	7	8	8	8	8	8
P2	7	8	8.5	7	7.75	8	7.5	8.16667	8.66667
P4	6.33333	7.33333	8	6.33333	7	7.66667	6	7	7.5
P5	6.33333	6.66667	7	6	7	7	7	7	7
P7	6.53333	8	7.1	8	8	8	7.2	8	7.05
P8	6	8.33333	9	8.33333	9	9	8	9	9
P9	6.66667	7	7.66667	6.66667	7	8	5.5	7.83333	8
P10	8.33333	8.66667	9.5	9	9	9	8	8	9
P11	7.5	8.25	9.5	4.33333	6	8.33333	7.5	8	8
P12	7.33333	8	8	4.83333		8.53333	7.333	7.66667	8

## Sheet: Fig.6b
Fig. 6b. End of Study Rankings of the Easiest (3), Second Easiest (2), and Most Difficult (1) Mode to Maintain Socket Fit. *:Participant 8 ranked the auto and locked mode both as most difficult.
Partic.	Manual	Locked	Auto
P1	2	1	3
P2	2	1	3
P4	3	2	1
P5	2	1	3
P7	3	2	1
P8*	3	1	1
P9	3	1	2
P10	2	1	3
P11	3	2	1

## Sheet: Fig.6c
Fig. 6c. Participant End-of-Study Rankings of Investigational Prosthesis Features
Variable	Max	Min	Q1	Q3	Median
Physical Size	5	1	1.5	3.5	2
Noise	7	5	5.5	7	6
Weight	3	1	1	2	1
Battery Life	7	1	3.5	5.5	5
Visual Appearance	7	3	4	7	6.5
Ease of Use	6	2	2	5	3
App Control of Adjustments	6	1	3	5	4
1= most important
7= least important

[truncated: 3 more sheets: Supp.Table.S2, Suppl.Fig.S3, Suppl.Table.S4]
